# Supplementary material for: mRNA-Seq reveals the quorum sensing system luxS gene contributes to the environmental fitness of Streptococcus suis type 2
Source: BMC Microbiol. 2021 Apr 13;21:111. doi: 10.1186/s12866-021-02170-w (PMC8045309; doi:10.1186/s12866-021-02170-w)
Supplement: Supplementary file 1 — Additional file 1: Table S1. Transcriptome up-regulated genes and their expression values. [file 12866_2021_2170_MOESM1_ESM.xlsx]

## Sheet: SSluxsvsSS.DEG_up
Gene_id	readcount_SSluxs	readcount_SS	log2.Fold_change.	pvalue	qvalue	Genename
SSU05_0005	15.4819	0	4.9525	2.3353e-05	2.3162e-05	-
SSU05_0007	17.8638	6.65982	1.4235	0.0079255	0.0046495	-
SSU05_0029	17.8638	6.65982	1.4235	0.0079255	0.0046495	-
SSU05_0066	946.78	329.661	1.522	2.5873e-90	4.0617e-89	-
SSU05_0069	7.14551	0	3.837	0.006258	0.0037734	-
SSU05_0115	57.1641	23.3094	1.2942	7.6728e-06	8.2578e-06	-
SSU05_0123	342.985	166.495	1.0427	1.428e-21	5.3285e-21	-
SSU05_0133	64.3096	23.3094	1.4641	2.9475e-07	3.7377e-07	-
SSU05_0140	8.33643	0	4.0594	0.0027236	0.0017789	-
SSU05_0145	10.7183	0	4.422	0.0005353	0.00041026	-
SSU05_0146	19.0547	3.32991	2.5166	0.00015477	0.0001317	-
SSU05_0154	48.8277	16.6495	1.5522	3.6494e-06	4.062e-06	-
SSU05_0160	216.747	96.5674	1.1664	3.5451e-16	1.0024e-15	-
SSU05_0196	2843.91	1288.68	1.142	6.2945e-187	2.388e-185	-
SSU05_0205	19.0547	3.32991	2.5166	0.00015477	0.0001317	-
SSU05_0228	96.4644	46.6187	1.0491	3.7917e-07	4.7422e-07	-
SSU05_0243	28.582	3.32991	3.1016	3.7024e-07	4.6433e-07	-
SSU05_0245	90.5098	36.629	1.3051	1.5155e-08	2.2473e-08	-
SSU05_0264	39.3003	3.32991	3.561	3.6663e-10	6.4693e-10	-
SSU05_0268	8.33643	0	4.0594	0.0027236	0.0017789	-
SSU05_0277	16.6729	3.32991	2.3239	0.00067145	0.00050525	rpmF
SSU05_0318	15.4819	3.32991	2.217	0.0013841	0.00098149	-
SSU05_0350	202.456	96.5674	1.068	9.7562e-14	2.2661e-13	-
SSU05_0353	28.582	13.3196	1.1016	0.0043256	0.0027237	-
SSU05_0365	276.293	129.866	1.0892	1.2774e-18	4.1837e-18	-
SSU05_0405	69.0733	26.6393	1.3746	3.2473e-07	4.0951e-07	-
SSU05_0411	157.201	13.3196	3.561	4.7774e-36	3.107e-35	-
SSU05_0423	30.9639	13.3196	1.217	0.001543	0.0010773	-
SSU05_0445	41.6822	13.3196	1.6459	9.3163e-06	9.9094e-06	-
SSU05_0490	322.739	86.5777	1.8983	5.3793e-41	4.1507e-40	-
SSU05_0493	92.8917	23.3094	1.9946	1.3965e-13	3.2109e-13	-
SSU05_0494	42.8731	0	6.422	2.4035e-12	5.2354e-12	-
SSU05_0496	51.2095	16.6495	1.6209	1.1267e-06	1.3427e-06	-
SSU05_0503	11.9092	0	4.574	0.00024123	0.00019752	-
SSU05_0508	319.166	153.176	1.0591	1.4494e-20	5.0368e-20	-
SSU05_0526	50.0186	19.9795	1.3239	2.179e-05	2.1802e-05	-
SSU05_0550	47.6367	9.98973	2.2536	1.532e-08	2.2575e-08	-
SSU05_0555	362.039	169.825	1.0921	5.5251e-24	2.266e-23	-
SSU05_0598	48.8277	19.9795	1.2892	3.7098e-05	3.5406e-05	-
SSU05_0606	148.865	69.9281	1.0901	9.9178e-11	1.8429e-10	-
SSU05_0643	30.9639	9.98973	1.6321	0.0001441	0.00012378	-
SSU05_0650	13.1001	3.32991	1.976	0.0057249	0.0034889	-
SSU05_0657	110.755	53.2786	1.0558	4.6348e-08	6.5527e-08	-
SSU05_0671	11.9092	0	4.574	0.00024123	0.00019752	-
SSU05_0687	36.9185	16.6495	1.1489	0.00086205	0.00063812	-
SSU05_0689	22.6275	9.98973	1.1796	0.0079738	0.0046599	-
SSU05_0691	33.3457	13.3196	1.3239	0.0005271	0.00040602	-
SSU05_0707	30.9639	6.65982	2.217	6.1088e-06	6.6373e-06	-
SSU05_0716	15.4819	0	4.9525	2.3353e-05	2.3162e-05	-
SSU05_0723	27.3911	13.3196	1.0402	0.0071136	0.0042499	-
SSU05_0724	19.0547	0	5.2521	2.4308e-06	2.7528e-06	-
SSU05_0725	21.4365	6.65982	1.6865	0.0012584	0.00090074	-
SSU05_0750	15.4819	3.32991	2.217	0.0013841	0.00098149	-
SSU05_0756	507.331	239.753	1.0814	1.492e-32	8.2832e-32	-
SSU05_0769	33.3457	6.65982	2.3239	1.5113e-06	1.7687e-06	-
SSU05_0771	66.6914	23.3094	1.5166	9.5386e-08	1.2885e-07	-
SSU05_0778	103.61	49.9486	1.0526	1.3242e-07	1.7525e-07	-
SSU05_0785	26.2002	9.98973	1.3911	0.0015256	0.0010702	-
SSU05_0789	10.7183	0	4.422	0.0005353	0.00041026	-
SSU05_0798	36.9185	6.65982	2.4708	1.7981e-07	2.3591e-07	-
SSU05_0802	119.092	36.629	1.701	2.1539e-14	5.3877e-14	-
SSU05_0813	210.793	59.9384	1.8143	4.6729e-26	2.0856e-25	-
SSU05_0838	25.0093	3.32991	2.9089	3.637e-06	4.0582e-06	-
SSU05_0874	29.773	13.3196	1.1604	0.0025983	0.0017143	-
SSU05_0877	45.2549	16.6495	1.4426	2.0317e-05	2.0417e-05	-
SSU05_0887	15.4819	3.32991	2.217	0.0013841	0.00098149	-
SSU05_0917	38.1094	16.6495	1.1947	0.00051767	0.00040148	-
SSU05_0920	9.52735	0	4.2521	0.0012005	0.00086613	-
SSU05_0959	75.0279	33.2991	1.1719	1.4996e-06	1.7595e-06	-
SSU05_0960	22.6275	9.98973	1.1796	0.0079738	0.0046599	-
SSU05_0985	55.9732	23.3094	1.2638	1.2945e-05	1.3548e-05	-
SSU05_0993	72.646	26.6393	1.4473	6.2967e-08	8.6602e-08	-
SSU05_0998	34.5366	13.3196	1.3746	0.00030359	0.00024419	-
SSU05_1008	23.8184	6.65982	1.8385	0.00034868	0.00027848	-
SSU05_1012	11.9092	0	4.574	0.00024123	0.00019752	-
SSU05_1017	69.0733	13.3196	2.3746	2.5812e-12	5.5691e-12	-
SSU05_1026	27.3911	9.98973	1.4552	0.00085853	0.00063745	-
SSU05_1032	111.946	53.2786	1.0712	2.9233e-08	4.2248e-08	-
SSU05_1039	119.092	49.9486	1.2536	2.4769e-10	4.457e-10	-
SSU05_1040	133.383	56.6085	1.2365	3.1555e-11	6.192e-11	-
SSU05_1041	80.9825	39.9589	1.0191	4.9495e-06	5.4034e-06	-
SSU05_1042	67.8824	23.3094	1.5421	5.3879e-08	7.501e-08	-
SSU05_1047	13.1001	3.32991	1.976	0.0057249	0.0034889	-
SSU05_1060	20.2456	6.65982	1.6041	0.002353	0.001573	-
SSU05_1069	391.812	86.5777	2.1781	3.4096e-57	3.6098e-56	-
SSU05_1111	335.839	129.866	1.3707	2.4365e-29	1.2324e-28	spxA
SSU05_1114	16.6729	3.32991	2.3239	0.00067145	0.00050525	-
SSU05_1176	22.6275	3.32991	2.7645	1.6482e-05	1.69e-05	-
SSU05_1178	16.6729	3.32991	2.3239	0.00067145	0.00050525	-
SSU05_1202	14.291	0	4.837	5.0418e-05	4.6842e-05	-
SSU05_1204	11.9092	0	4.574	0.00024123	0.00019752	-
SSU05_1205	40.4912	13.3196	1.6041	1.6962e-05	1.7313e-05	-
SSU05_1239	55.9732	16.6495	1.7493	1.0063e-07	1.3474e-07	-
SSU05_1291	13.1001	0	4.7115	0.00010978	9.5743e-05	-
SSU05_1329	27.3911	13.3196	1.0402	0.0071136	0.0042499	-
SSU05_1342	22.6275	0	5.5	2.6902e-07	3.4402e-07	-
SSU05_1362	27.3911	3.32991	3.0402	7.9448e-07	9.6193e-07	-
SSU05_1392	100.037	46.6187	1.1016	9.3806e-08	1.271e-07	secG
SSU05_1407	14.291	0	4.837	5.0418e-05	4.6842e-05	-
SSU05_1422	64.3096	23.3094	1.4641	2.9475e-07	3.7377e-07	-
SSU05_1433	7.14551	0	3.837	0.006258	0.0037734	-
SSU05_1434	9.52735	0	4.2521	0.0012005	0.00086613	-
SSU05_1481	26.2002	6.65982	1.976	9.3188e-05	8.2376e-05	-
SSU05_1502	60.7368	9.98973	2.6041	6.6012e-12	1.3913e-11	-
SSU05_1504	23.8184	3.32991	2.8385	7.7538e-06	8.3252e-06	-
SSU05_1508	48.8277	13.3196	1.8741	2.2537e-07	2.923e-07	-
SSU05_1511	22.6275	3.32991	2.7645	1.6482e-05	1.69e-05	-
SSU05_1531	285.82	89.9076	1.6686	1.2261e-31	6.5666e-31	rpmE2
SSU05_1540	13.1001	3.32991	1.976	0.0057249	0.0034889	holA
SSU05_1541	242.947	109.887	1.1446	1.4897e-17	4.645e-17	-
SSU05_1548	136.956	39.9589	1.7771	4.1667e-17	1.2731e-16	-
SSU05_1549	16.6729	3.32991	2.3239	0.00067145	0.00050525	-
SSU05_1556	13.1001	3.32991	1.976	0.0057249	0.0034889	-
SSU05_1557	13.1001	0	4.7115	0.00010978	9.5743e-05	-
SSU05_1560	32.1548	9.98973	1.6865	7.8089e-05	6.9569e-05	-
SSU05_1563	181.02	46.6187	1.9572	1.6694e-24	7.1697e-24	-
SSU05_1564	69.0733	16.6495	2.0526	9.1585e-11	1.7158e-10	-
SSU05_1575	8.33643	0	4.0594	0.0027236	0.0017789	-
SSU05_1608	34.5366	13.3196	1.3746	0.00030359	0.00024419	-
SSU05_1626	16.6729	3.32991	2.3239	0.00067145	0.00050525	-
SSU05_1660	628.805	293.032	1.1016	7.2694e-41	5.5156e-40	-
SSU05_1661	171.492	69.9281	1.2942	9.2126e-15	2.3562e-14	-
SSU05_1663	211.984	86.5777	1.2919	7.5337e-18	2.3653e-17	-
SSU05_1678	66.6914	26.6393	1.3239	9.4599e-07	1.1333e-06	-
SSU05_1683	13.1001	3.32991	1.976	0.0057249	0.0034889	-
SSU05_1690	2354.45	992.313	1.2465	3.191e-173	1.0376e-171	-
SSU05_1696	83.3643	39.9589	1.0609	1.9739e-06	2.275e-06	-
SSU05_1714	8.33643	0	4.0594	0.0027236	0.0017789	-
SSU05_1717	100.037	46.6187	1.1016	9.3806e-08	1.271e-07	-
SSU05_1754	67.8824	23.3094	1.5421	5.3879e-08	7.501e-08	-
SSU05_1762	33.3457	16.6495	1.002	0.0037495	0.0023907	-
SSU05_1769	17.8638	6.65982	1.4235	0.0079255	0.0046495	-
SSU05_1770	19.0547	0	5.2521	2.4308e-06	2.7528e-06	-
SSU05_1776	19.0547	0	5.2521	2.4308e-06	2.7528e-06	-
SSU05_1780	215.556	86.5777	1.316	1.6224e-18	5.2756e-18	-
SSU05_1809	40.4912	16.6495	1.2821	0.00018169	0.00015261	-
SSU05_1811	7.14551	0	3.837	0.006258	0.0037734	-
SSU05_1821	13.1001	3.32991	1.976	0.0057249	0.0034889	-
SSU05_1834	141.719	59.9384	1.2415	6.8329e-12	1.4335e-11	-
SSU05_1856	116.71	43.2888	1.4309	9.8325e-12	2.0346e-11	-
SSU05_1857	157.201	56.6085	1.4735	8.4465e-16	2.3591e-15	-
SSU05_1860	38.1094	13.3196	1.5166	5.5052e-05	5.0427e-05	-
SSU05_1868	2151.99	1038.93	1.0506	1.3875e-127	3.1583e-126	-
SSU05_1869	372.758	139.856	1.4143	1.3214e-33	7.5198e-33	-
SSU05_1880	16.6729	0	5.0594	1.0904e-05	1.1518e-05	-
SSU05_1890	48.8277	23.3094	1.0668	0.00025927	0.00021002	-
SSU05_1893	123.856	53.2786	1.217	2.402e-10	4.3394e-10	-
SSU05_1904	14.291	3.32991	2.1016	0.0028291	0.0018399	-
SSU05_1911	67.8824	29.9692	1.1796	4.317e-06	4.7818e-06	-
SSU05_1916	11.9092	0	4.574	0.00024123	0.00019752	-
SSU05_1949	25.0093	0	5.6444	6.3894e-08	8.7612e-08	-
SSU05_1956	35.7276	9.98973	1.8385	1.1874e-05	1.2484e-05	-
SSU05_1964	105.992	43.2888	1.2919	1.1613e-09	1.9654e-09	-
SSU05_1983	41.6822	16.6495	1.3239	0.00010628	9.3049e-05	nusG
SSU05_2004	23.8184	9.98973	1.2536	0.0046538	0.0028983	-
SSU05_2014	103.61	49.9486	1.0526	1.3242e-07	1.7525e-07	-
SSU05_2015	16.6729	3.32991	2.3239	0.00067145	0.00050525	rnpA
SSU05_2021	14.291	3.32991	2.1016	0.0028291	0.0018399	-
SSU05_2024	8.33643	0	4.0594	0.0027236	0.0017789	mmuM
SSU05_2045	78.6006	19.9795	1.976	1.3023e-11	2.6467e-11	-
SSU05_2047	27.3911	6.65982	2.0402	4.7618e-05	4.4513e-05	-
SSU05_2068	9.52735	0	4.2521	0.0012005	0.00086613	-
SSU05_2069	1730.4	449.538	1.9446	1.3486e-217	1.0233e-215	-
SSU05_2099	20.2456	6.65982	1.6041	0.002353	0.001573	-
SSU05_2102	7.14551	0	3.837	0.006258	0.0037734	-
SSU05_2114	26.2002	0	5.7115	3.1395e-08	4.4945e-08	-
SSU05_2125	20.2456	0	5.3395	1.1597e-06	1.3784e-06	-
SSU05_2129	65.5005	29.9692	1.128	1.153e-05	1.215e-05	-
SSU05_2130	21.4365	3.32991	2.6865	3.4918e-05	3.3678e-05	-
SSU05_2134	102.419	39.9589	1.3579	6.6948e-10	1.1601e-09	-
SSU05_2161	35.7276	16.6495	1.1016	0.0014218	0.0010051	-
SSU05_2164	30.9639	13.3196	1.217	0.001543	0.0010773	-
SSU05_2166	95.2735	39.9589	1.2536	1.5114e-08	2.2473e-08	-
SSU05_2168	9.52735	0	4.2521	0.0012005	0.00086613	-
SSU05_2169	7.14551	0	3.837	0.006258	0.0037734	-
SSU05_2170	42.8731	16.6495	1.3646	6.1683e-05	5.5938e-05	mnmA
SSU05_2171	16.6729	0	5.0594	1.0904e-05	1.1518e-05	-
SSU05_2179	53.5913	23.3094	1.2011	3.6148e-05	3.4717e-05	-
