# Supplementary material for: mRNA-Seq reveals the quorum sensing system luxS gene contributes to the environmental fitness of Streptococcus suis type 2
Source: BMC Microbiol. 2021 Apr 13;21:111. doi: 10.1186/s12866-021-02170-w (PMC8045309; doi:10.1186/s12866-021-02170-w)
Supplement: Supplementary file 2 — Additional file 2: Table S2. Transcriptome down-regulated genes and their expression values. [file 12866_2021_2170_MOESM2_ESM.xlsx]

## Sheet: SSluxsvsSS.DEG_down
Gene_id	readcount_SSluxs	readcount_SS	log2.Fold_change.	pvalue	qvalue	Genename
SSU05_0039	2275.85	4988.2	-1.1321	4.02e-151	1.14e-149	-
SSU05_0050	65.5005	139.856	-1.0944	2.39e-05	2.36e-05	ruvB
SSU05_0072	64.3096	149.846	-1.2204	1e-06	1.2e-06	rplD
SSU05_0087	33.3457	69.9281	-1.0684	0.0035909	0.0023024	rpsE
SSU05_0181	134.574	303.022	-1.171	2.53e-11	5.03e-11	-
SSU05_0184	82.1734	206.454	-1.3291	4.29e-10	7.53e-10	-
SSU05_0189	221.511	532.786	-1.2662	1.09e-21	4.1e-21	ulaA
SSU05_0225	136.956	279.712	-1.0302	2.13e-08	3.1e-08	-
SSU05_0226	616.896	1358.6	-1.139	6.3e-43	5.12e-42	-
SSU05_0298	2842.72	5784.05	-1.0248	4.86e-142	1.3e-140	hrcA
SSU05_0300	8172.08	19063.7	-1.2221	0	0	dnaK
SSU05_0302	1538.67	3496.41	-1.1842	1.62e-116	3.07e-115	-
SSU05_0303	105.992	229.764	-1.1162	3.23e-08	4.61e-08	-
SSU05_0306	1511.28	3170.07	-1.0687	7.75e-86	1.1e-84	-
SSU05_0313	3.57276	19.9795	-2.4834	0.0012089	0.00086946	-
SSU05_0314	40.4912	96.5674	-1.2539	5.48e-05	5.03e-05	-
SSU05_0319	23.8184	53.2786	-1.1615	0.0055391	0.0034169	-
SSU05_0388	58.355	126.537	-1.1166	4.06e-05	3.82e-05	-
SSU05_0390	21665.2	62059.5	-1.5183	0	0	-
SSU05_0392	70.2642	256.403	-1.8676	5.47e-21	1.96e-20	-
SSU05_0394	141.719	456.198	-1.6866	1.02e-30	5.28e-30	-
SSU05_0474	40.4912	86.5777	-1.0964	0.00086741	0.00063866	-
SSU05_0475	19.0547	46.6187	-1.2908	0.0039308	0.0024958	-
SSU05_0517	245.329	702.611	-1.518	7.46e-39	5.48e-38	-
SSU05_0556	219.129	579.404	-1.4028	3.41e-28	1.6e-27	-
SSU05_0558	699.069	1425.2	-1.0277	1.76e-36	1.16e-35	proA
SSU05_0634	7.14551	26.6393	-1.8984	0.002142	0.001449	-
SSU05_0639	64.3096	129.866	-1.0139	0.00017637	0.00014842	-
SSU05_0683	44.064	89.9076	-1.0288	0.0015206	0.0010683	-
SSU05_0690	273.911	549.435	-1.0042	2.26e-14	5.61e-14	-
SSU05_0714	2.38184	13.3196	-2.4834	0.0082223	0.0047806	-
SSU05_0739	11.9092	53.2786	-2.1615	1.62e-06	1.89e-06	-
SSU05_0741	102.419	316.341	-1.627	1.39e-20	4.85e-20	-
SSU05_0751	312.021	789.189	-1.3387	9.79e-35	5.94e-34	obgE
SSU05_0760	1.19092	13.3196	-3.4834	0.0013656	0.00097291	-
SSU05_0761	1.19092	13.3196	-3.4834	0.0013656	0.00097291	-
SSU05_0763	23.8184	66.5982	-1.4834	8.49e-05	7.55e-05	-
SSU05_0815	151.247	349.641	-1.209	1.34e-13	3.1e-13	-
SSU05_0816	403.721	985.653	-1.2877	5.66e-40	4.23e-39	-
SSU05_0840	3.57276	19.9795	-2.4834	0.0012089	0.00086946	-
SSU05_0842	41.6822	109.887	-1.3985	1.75e-06	2.03e-06	-
SSU05_0843	175.065	629.353	-1.846	3.23e-48	2.83e-47	-
SSU05_0844	16.6729	46.6187	-1.4834	0.0010082	0.00073672	-
SSU05_0847	40.4912	113.217	-1.4834	2.98e-07	3.77e-07	-
SSU05_0848	375.139	832.477	-1.15	1.87e-27	8.49e-27	prfA
SSU05_0849	177.447	402.919	-1.1831	7.6e-15	1.98e-14	-
SSU05_0850	120.283	296.362	-1.3009	2.35e-13	5.36e-13	-
SSU05_0851	58.355	179.815	-1.6236	2.57e-12	5.57e-12	-
SSU05_0852	391.812	825.818	-1.0757	6.6e-24	2.68e-23	glyA
SSU05_0853	144.101	313.012	-1.1191	9.76e-11	1.82e-10	-
SSU05_0854	714.551	2557.37	-1.8396	2.92e-189	1.21e-187	-
SSU05_0870	0	9.98973	-4.3204	0.0025899	0.0017112	-
SSU05_0890	1.19092	13.3196	-3.4834	0.0013656	0.00097291	-
SSU05_0905	13.1001	36.629	-1.4834	0.0035603	0.0022861	-
SSU05_0942	2.38184	13.3196	-2.4834	0.0082223	0.0047806	-
SSU05_1009	440.64	1162.14	-1.3991	1.41e-54	1.34e-53	-
SSU05_1011	57.1641	116.547	-1.0277	0.00031116	0.00024939	-
SSU05_1116	9.52735	36.629	-1.9428	0.00024613	0.00020009	-
SSU05_1133	191.738	489.497	-1.3522	1.46e-22	5.71e-22	-
SSU05_1173	39.3003	86.5777	-1.1395	0.00052626	0.00040602	-
SSU05_1186	20.2456	46.6187	-1.2033	0.0071503	0.0042608	-
SSU05_1208	0	13.3196	-4.7355	0.00036451	0.00028849	-
SSU05_1222	10.7183	29.9692	-1.4834	0.0083782	0.0048507	-
SSU05_1226	1548.19	3349.89	-1.1135	1.23e-98	2.16e-97	-
SSU05_1251	238.184	646.002	-1.4395	1.06e-32	5.97e-32	aroE
SSU05_1367	10.7183	29.9692	-1.4834	0.0083782	0.0048507	-
SSU05_1390	2487.83	6523.29	-1.3907	4.59e-295	5.22e-293	smpB
SSU05_1419	134.574	299.692	-1.1551	6.06e-11	1.16e-10	-
SSU05_1505	1720.88	4455.42	-1.3724	5.16e-197	2.35e-195	-
SSU05_1514	1.19092	16.6495	-3.8053	0.00020006	0.00016681	-
SSU05_1533	67.8824	149.846	-1.1424	4.8e-06	5.27e-06	-
SSU05_1537	159.583	402.919	-1.3362	1.83e-18	5.92e-18	-
SSU05_1569	10.7183	39.9589	-1.8984	0.00017009	0.00014366	-
SSU05_1628	45.2549	93.2375	-1.0428	0.0010512	0.0007657	-
SSU05_1677	60.7368	123.207	-1.0204	0.00023431	0.00019359	-
SSU05_1724	2.38184	13.3196	-2.4834	0.0082223	0.0047806	-
SSU05_1725	304.875	782.529	-1.3599	1.87e-35	1.18e-34	-
SSU05_1797	720.506	2157.78	-1.5825	2.16e-124	4.47e-123	-
SSU05_1798	14.291	39.9589	-1.4834	0.0023322	0.0015637	-
SSU05_1830	28.582	63.2683	-1.1464	0.0028604	0.0018576	-
SSU05_1942	0	9.98973	-4.3204	0.0025899	0.0017112	-
SSU05_1943	154.819	396.259	-1.3559	1.18e-18	3.89e-18	-
SSU05_1957	50.0186	146.516	-1.5505	1.3e-09	2.16e-09	-
SSU05_1958	20.2456	83.2477	-2.0398	9.47e-09	1.43e-08	-
SSU05_1959	4.76367	23.3094	-2.2908	0.00094013	0.0006892	-
SSU05_1992	483.513	1105.53	-1.1931	1.38e-38	9.96e-38	-
SSU05_2020	9.52735	36.629	-1.9428	0.00024613	0.00020009	-
SSU05_2022	21.4365	86.5777	-2.0139	6.77e-09	1.03e-08	-
SSU05_2023	29.773	66.5982	-1.1615	0.0019266	0.001315	-
SSU05_2028	8.33643	26.6393	-1.6761	0.005622	0.0034633	-
SSU05_2029	22.6275	49.9486	-1.1424	0.0082825	0.0048094	-
SSU05_2030	2.38184	13.3196	-2.4834	0.0082223	0.0047806	-
SSU05_2056	303.684	619.363	-1.0282	8.94e-17	2.66e-16	-
SSU05_2088	38.1094	93.2375	-1.2908	4.54e-05	4.25e-05	-
SSU05_2089	141.719	356.3	-1.3301	2.25e-16	6.57e-16	-
SSU05_2091	902.716	2001.28	-1.1486	1.82e-63	2.18e-62	-
SSU05_2157	0	13.3196	-4.7355	0.00036451	0.00028849	-
SSU05_2244	100.037	276.383	-1.4661	2.34e-15	6.39e-15	-
SSU05_2249	262.002	722.59	-1.4636	1.86e-37	1.27e-36	-
